# Supplementary material for: A Homozygous AKNA Frameshift Variant Is Associated with Microcephaly in a Pakistani Family
Source: Genes (Basel). 2021 Sep 24;12(10):1494. doi: 10.3390/genes12101494 (PMC8535656; doi:10.3390/genes12101494)
Supplement: Supplementary file 1 [file genes-12-01494-s001.zip]

Archive with 1 entries (1 files):
- genes-1371335-supplementaryy.pdf
